# Supplementary material for: Structural basis for activation of CB1 by an endocannabinoid analog
Source: Nat Commun. 2023 May 9;14:2672. doi: 10.1038/s41467-023-37864-4 (PMC10169858; doi:10.1038/s41467-023-37864-4)
Supplement: Supplementary file 3 — Source data [file 41467_2023_37864_MOESM3_ESM.xlsx]

## Sheet: Fig 1
Raw data Fig 1b- Glo GTP turnover
Gi1 alone			AMG-315			Anandamide			CP			fub			Receptor alone
67676	65134	67543	27537	28924	26407	62171	61935	59015	18245	20691	21061	16745	17995	17349	132500	129886	127614
Raw data Fig 1c- Fluorescence spectroscopy (Bimane)
Wavelength (nm)	Apo			CP			AMG315			Anandamide
410	5186.66	5545.05	5458.29	4858.73	4996.04	5362.31	7128.12	8444.23	6984.09	7320.41	6703.34	7328.65
411	6243.91	6676.98	6555.08	5784.11	6067.62	6375.92	8191.83	9612.86	7979.13	8501.42	7777.37	8521.58
412	7715	8173.32	7990.99	7186.27	7431.33	7727.92	9576.58	11088.4	9296.2	10116.4	9308.52	10179.4
413	9799.95	10394.2	10062.6	9229.07	9513.7	9824.12	11704.2	13444.4	11270.1	12602.4	11435.8	12485.4
414	12220.6	13071.3	12493.1	11589.2	11917.8	12166.6	14092.5	15984.1	13621.2	15347.4	13928.8	15213.9
415	15334.5	16492.7	15844.9	14679.3	15273.8	15317.2	17256.1	19449.8	16609.3	18850.1	17145.8	18828.7
416	18920.9	20119.7	19021.7	18043.8	18753	18666.7	20518.2	23199.1	19887.5	22623.2	20687.3	22733.6
417	22626.6	24157.6	22776.8	21834.8	22678	22568.1	24386	27281.6	23516.4	26911.7	24615.9	27195.6
418	26130.3	28233.7	26369.7	25286.5	26202.4	26137.7	27910	31239.9	26936.7	31002.4	28213	31392
419	29473.8	32044.7	29741.9	28697.3	29716.5	29466.7	31305	35120.1	30255	35157.2	31996.9	35391.3
420	32359.8	35280.8	32567.2	31151.7	32428.3	32102.3	34136	38060.4	32947.9	38401.8	35079.3	38735
421	34617.1	38052.4	34853.2	33134.5	34652.2	34114.7	36283	40459.4	34861.2	41171.9	37329	41717.2
422	36093.2	39704	36299.2	34064.6	35639	35048.7	37455.3	41962	36064	42798.6	38952.8	43543.8
423	36945.3	40681.4	36921.2	34141.9	35657.8	34971.4	37831.1	42404.7	36328.7	43488.4	39622.6	44142.5
424	36998.2	41071.3	37318	33499	34906.1	34091.7	37363.2	41841.7	35951.1	43505.5	39590.7	44170.5
425	37102.1	41083.9	37106.3	32275.7	33572.2	32871.8	36541.8	40943.2	35055.2	43163.7	39005.5	43805.6
426	36855	40871.8	37108.3	30477	31799.8	31181.4	35392.5	39662.4	34059.3	42104.1	38371.7	42832
427	36971.1	41067	37091.3	28878.7	30066.5	29689.8	34243	38378.9	32881.1	41565.2	37601.2	42130.8
428	37521.9	41629.3	37777.4	27408.8	28781.7	28177.1	33552.1	37348.1	32375.9	40886.7	37375.9	41724.5
429	38649.8	42794.7	38918.8	26646.6	27891.2	27399.4	33244.9	36746.1	32079.5	40943.1	37504.4	41913.2
430	40587.6	44923.1	40914.2	26358.6	27552	27057.9	33464.1	36872.6	32316.9	41781	38186.2	42588.4
431	43176.4	47829	43470.4	26825.1	28005	27439.9	34407.2	37839.9	33438.8	43268.5	39692.3	44223.1
432	46720.4	51476.4	46932.8	27904.3	29168.9	28715.2	36134.2	39448.9	35118.7	45492.8	42064.4	46639.1
433	50420.7	55729.9	50939.5	29446.5	30733.8	30418.4	38096.6	41535	36953.1	48230.9	44546.1	49294.5
434	55024.9	60890.2	55678.9	31744.4	32948.1	32675.5	40719.3	44450.4	39606.6	51792.3	47659.9	52666.5
435	59585.7	66102.8	60319.2	34117.5	35472.2	34951.7	43530.5	47276.2	42286.3	55244.6	50969	56240.3
436	64856.6	72122.7	65755.6	36945.4	38544.5	37888.9	46716.2	50673.2	45403.8	59297.1	54716.5	60517.2
437	69939.3	77789.4	70784.6	39940.6	41569.2	40923.4	50079.4	54324.2	48537.2	63333.4	58493.5	64869.6
438	75458	84133.1	76611.3	43175.1	44894.2	44044.5	53531.9	57826.2	51750.1	67547.2	62453.4	69235.8
439	80741.8	89913.5	82050.8	46097	48195.3	47103.7	56758.1	61541.2	55171.7	71798.5	66376.1	73376.2
440	86254.8	96374	87860.3	49518.2	51725.1	50562.5	60408.6	65245.8	58561.6	76365.3	70535.9	78085
441	91631.3	102529	93419.5	52884.4	54906.6	53905.4	63871.4	69036.9	61819.9	80616.4	74443.1	82265.2
442	97447	109293	99307.9	56549.8	58940	57429.6	67662.1	73046.7	65445.1	85293.1	78858.6	87138.7
443	102750	115279	104825	59900.4	62638.1	60989.4	71066.5	76732.2	69035	89655.2	82673.3	91555.1
444	108312	121592	110586	63424.8	66572.6	64543.5	74635.1	80494.3	72156.9	94141.1	86970.9	96179.5
445	113398	127208	115526	66849.7	69833	67824	77943.9	84093.6	75605.9	97945.4	90430	100226
446	118335	132844	120677	70395.3	73416.6	71217.8	81656.4	87824.3	79046.2	102201	94375.2	104452
447	123078	138340	125582	73610.4	77038	74802	84853.6	91237.4	82072.4	106189	98001.2	108369
448	127306	143089	130174	76832.4	80258.4	77838.4	87701.9	94466.3	85166.8	109702	101356	112165
449	131443	148010	134193	79900.3	83465.1	80927.3	90720.8	97664.2	88004.1	113696	104546	115861
450	135166	152391	138033	82670.6	86284	83706.2	93644.7	100570	90434.7	116446	107308	118956
451	139228	156196	142153	85724	89587.1	86837.4	96097.8	103604	92976.9	120085	110525	122514
452	142474	160382	145583	88630.7	92463.7	89270	98664.5	106140	95540.6	122699	113202	125493
453	146105	164130	148589	91153.1	95380.5	91819.1	101205	108906	97859.4	125568	115838	128497
454	148672	167036	151468	93514.2	97869.1	94495.3	103344	110987	100080	128204	117804	131134
455	150724	170005	154137	95769.8	100078	96422.1	105192	113155	101738	130046	119931	133134
456	153159	172410	156542	97648.8	102152	98731.6	107114	115055	103385	132423	121930	135258
457	155372	174836	158495	99712.4	104480	100652	108511	117054	105038	134343	123545	137271
458	157048	176743	160248	101375	106233	102249	109844	118197	106312	135844	125026	138692
459	158543	178192	161677	102831	107590	103712	111096	119611	107428	137163	126011	140252
460	159680	179595	162843	104394	108929	104892	111999	120596	108487	137815	126751	141212
461	160553	180760	163842	105551	110165	105855	113112	121411	108905	139080	127591	142074
462	161485	181838	164689	106428	111269	107172	113569	122213	109665	139607	128650	142935
463	161881	182747	165459	107454	112195	107913	114305	123067	110642	140228	129016	143642
464	162959	183439	165938	108181	113046	108612	114695	123392	110954	140908	129512	144021
465	163271	183857	166182	108899	114053	109480	115193	123994	111298	141378	129807	144226
466	163020	183694	166343	109451	114166	110162	115259	124162	111130	141265	129589	144151
467	162830	183247	166001	109208	114354	110128	114978	123747	111013	140520	129330	143835
468	162330	182899	165469	109288	114171	109945	114718	123422	110802	140328	128790	143570
469	161882	182478	164956	109361	114271	110153	114517	123220	110362	139926	128518	142977
470	161387	181726	164356	109183	114200	109742	113742	122766	109957	139166	127539	142430
471	160466	181053	163810	108947	113694	109755	113274	122038	109276	138593	127107	141962
472	159520	179801	162602	108516	113233	108912	112571	121458	108504	137398	126089	140524
473	158408	178541	161693	107856	112640	108276	111948	120506	107928	136409	125340	139184
474	157537	177963	160607	107400	112021	107940	111088	119675	107222	135515	124170	138483
475	156380	176155	159366	106740	111680	106977	110093	118844	106369	134070	122908	137313
476	154956	175119	158218	106124	110956	106478	109269	117702	105289	133196	121942	136077
477	153366	173290	156599	105112	110133	105616	108283	116531	104085	131739	120766	135040
478	152032	171897	154963	104471	109234	104819	106923	115609	103205	130585	119573	133659
479	150560	169938	153275	103349	108181	103692	106113	114344	102216	128808	118192	131934
480	148541	167767	151666	102528	106970	102604	104616	113229	101031	127568	116894	130351
481	147174	166323	150000	101457	106156	101900	103691	111860	100014	126274	115303	129053
482	145470	164685	148189	100407	105122	100601	102167	110188	98740.1	124655	113990	127510
483	143744	162344	146521	99167.9	103709	99501.4	100882	108932	97353.1	122854	112228	125756
484	141811	160408	144720	98103.1	102605	98269.3	99728.2	107521	96033.5	121189	110805	124076
485	139818	158164	142323	97083.6	101209	97088.7	98046.5	106006	94801.5	119492	109253	122238
486	137995	156067	140791	95645.9	100128	96100.7	97045.9	104816	93425.6	117855	107851	120788
487	136285	153961	138600	94409.2	98989	94988.7	95629.4	103332	92138.1	116172	106108	118883
488	134211	151754	136514	93310.1	97477.3	93478.7	94120.9	101682	90719.5	114169	104689	116818
489	132134	149507	134573	92095.3	96151.4	92240.2	92689.5	100098	89432.1	112759	103048	115048
490	130110	147085	132349	90585.1	94797.1	90710.8	91056	98595.8	87781.6	110794	101397	113468
491	127632	144613	130016	89517.4	93526.9	89540.9	89848.8	96892.8	86592.2	108796	99669.8	111700
492	125969	142631	128242	88279.1	92260.4	88439.4	88572.9	95663.4	85289.6	107307	98209.5	110124
493	123870	140036	126176	86768.4	90843.2	87085.8	87037.5	94057.8	84006.9	105609	96356.4	108002
494	121765	137697	123936	85550.1	89353.3	85763.3	85628.5	92525	82244.2	103632	94710.1	106352
495	119541	135562	121747	84208.2	87938.5	84124.8	84086	90927.6	80769.4	102056	93257	104378
496	117544	133077	119323	82674.5	86408.2	82927.1	82508.8	89303.9	79443.6	100103	91427.2	102323
497	115499	130781	117272	81228.2	85074.6	81318	80776.9	87526.7	77833.3	98056	89559.2	100441
498	113140	128310	115226	79865.5	83708.2	80107.9	79734.7	86101.1	76483.6	96491.6	87919.4	98943.6
499	110676	125702	112838	78281.1	82037.2	78456.5	78142.1	84442.4	75039.7	94324.2	86323.9	96806.3
500	108275	122969	110387	76730.7	80277.3	76961.9	76265.5	82478.4	73498.6	92612.6	84374.7	94729.6
501	106486	121006	108348	75469.3	79088.4	75768.4	74955	81077.6	72143.4	90945.3	82808.2	92990.8
502	104380	118339	106214	74137.2	77749.7	74174.8	73235.9	79281.3	70714	88851.1	81107	91001.4
503	102108	115980	104058	72823.4	75821.7	72620.6	71973.6	78121.3	68885.2	86914.3	79350.6	89232.3
504	100313	113666	101854	71305.5	74775.2	71424	70495.2	76332.4	67737.1	85398.4	77877.1	87432.3
505	98111.1	111318	99754.5	69931.1	73245.6	69991.8	68989	74760	66284.9	83559.4	75999.4	85443.8
506	95707.1	108723	97477.1	68351.2	71510.3	68492.5	67481.3	72952.6	64885.4	81466.7	74393	83476.4
507	93627.3	106254	95247	66914.4	70054.2	67000.3	65867	71397.7	63242.6	79677.6	72764.1	81670
508	91673.1	103942	93227.1	65544.3	68553.4	65499.3	64369.7	69965.3	61971.6	77949.6	70941.9	80002.8
509	89412.5	101426	90942.4	64015.7	66997.8	64177.1	62865.5	68188.5	60491.5	75999.6	69268	77900.4
510	87226.4	99094.5	88889	62633.6	65693	62680.8	61608.8	66555.9	59071.7	74325	67572.2	76038.1

## Sheet: Fig 2
Raw data Fig 2a- Glo GTP turnover
Gi1 alone			AMG315			AM8125			fub			Anandamide			2-AG			THC			CP			Receptor alone
17284	16881	17124	1285	1518	1450	2815	2013	2714	114	60	74	11574	12933	12679	13656	14116	14909	9200	9574	10320	120	190	154	186750	195549	217701
Raw data Fig 2b- Glo GTP turnover
Gi1 alone			AMG315			AMG315 + zcz			AM8125			AM8125 + zcz			Receptor alone
17284	16881	17124	1285	1518	1450	202	157	245	2815	2013	2714	572	722	621	186750	195549	217701

## Sheet: Fig 5
Raw data Fig 5c- Nanobit assay
		CB1
		CP only				CP + ORG
		Exp#1	Exp#2	Exp#3	Exp#4	Exp#1	Exp#2	Exp#3	Exp#4
	Vehicle	1	1	1	1	1	1	1	1
CP-55940	-9	0.983	0.983	0.988	0.972	0.989	1.004	1.001	0.997
Log [M]	-8.5	0.956	0.936	0.963	0.911	0.989	0.994	0.997	0.983
	-8	0.909	0.865	0.915	0.845	0.968	0.975	0.961	0.961
	-7.5	0.835	0.78	0.815	0.783	0.95	0.945	0.941	0.936
	-7	0.777	0.721	0.733	0.732	0.944	0.921	0.912	0.93
	-6.5	0.741	0.704	0.704	0.697	0.931	0.911	0.938	0.935
	-6	0.725	0.669	0.67	0.665	0.896	0.901	0.903	0.904
		CB2
		CP only				CP + ORG
		Exp#1	Exp#2	Exp#3	Exp#4	Exp#1	Exp#2	Exp#3	Exp#4
	Vehicle	1	1	1	1	1	1	1	1
CP-55940	-9	0.969	0.963	0.966	0.963	0.986	0.968	0.995	0.986
Log [M]	-8.5	0.919	0.902	0.956	0.907	0.936	0.917	0.982	0.939
	-8	0.799	0.772	0.893	0.817	0.825	0.779	0.938	0.848
	-7.5	0.671	0.634	0.79	0.66	0.683	0.649	0.845	0.707
	-7	0.604	0.566	0.718	0.583	0.631	0.577	0.754	0.606
	-6.5	0.576	0.545	0.682	0.549	0.597	0.556	0.693	0.559
	-6	0.55	0.526	0.652	0.531	0.559	0.528	0.662	0.542
Raw data Fig 5d- Glo GTP turnover
Gi1 alone			CP			AMG-315			Anandamide			CP+Org			AMG-315+Org			Anandamide+Org			Receptor alone
77676	75134	77543	18245	20691	21061	27537	28924	26407	45171	45935	45015	45396	37322	42364	52225	48633	49799	65677	64149	65344	132500	129886	127614

## Sheet: Fig S3
Raw data Fig S3b- Glo GTP turnover
Receptor alone			Gi alone			fub			MMB-fubinaca
17782	19383	18739	12027	12864	12479	2301	2166	2267	3373	3451	3355
